# Supplementary material for: CLAST: CUDA implemented large-scale alignment search tool
Source: BMC Bioinformatics. 2014 Dec 11;15(1):406. doi: 10.1186/s12859-014-0406-y (PMC4271471; doi:10.1186/s12859-014-0406-y)
Supplement: Additional file 1 — Features of GPU-based similarity searching tools. (*) CUDA SW++ calculates 17 giga cell updates per second on a single-GPU GeForce GTX 280 graphics card [8]. Thus, it takes ~4 million seconds for CUDA SW++ to search for similar regions between 1 million 100-base query sequences and 4 billion bases of reference sequences. Therefore, CUDA SW++ is not suitable for analysis of reads from next-generation sequencing technologies. (**) GPU-BLAST is ~3–4 times faster than NCBI BLAST, but it is slower than BLAT [5,9]. (***) Demonstrated in the Results section. [file 12859_2014_406_MOESM1_ESM.xls]

## Sheet: Sheet1
	tool name	purpose	problem in metagenomic analysis
	CUDASW++	sensitive similarity searching	not fast(*)
	GPU-BLAST	protein similarity searching	not fast(**) and not designed for using against nucleotide sequence
	GHOSTM	protein similarity searching	not for nucleotide sequences
	G-BLASTN	nucleotide similarity searching	not fast enough, or not sensitive enough(***)
	MUMMER-GPU	whole genome alignment	not for using numerous sequences
	SARUMAN	short read alignment	not for long read alignment
