# Supplementary material for: CLAST: CUDA implemented large-scale alignment search tool
Source: BMC Bioinformatics. 2014 Dec 11;15(1):406. doi: 10.1186/s12859-014-0406-y (PMC4271471; doi:10.1186/s12859-014-0406-y)
Supplement: Additional file 2 — Information about the similar regions of CLAST hits. [file 12859_2014_406_MOESM2_ESM.xls]

## Sheet: Sheet1
	id	value
	1	query label
	2	query side start index
	3	query side hit length
	4	query strand ("+" or "-")
	5	target label
	6	target side start index
	7	target side hit length
	8	identity ("match num" / "query side hit length" * 100%)
	9	score
	10	E-value
