# Supplementary material for: CLAST: CUDA implemented large-scale alignment search tool
Source: BMC Bioinformatics. 2014 Dec 11;15(1):406. doi: 10.1186/s12859-014-0406-y (PMC4271471; doi:10.1186/s12859-014-0406-y)
Supplement: Additional file 3 — Parameters used in CLAST and its description. [file 12859_2014_406_MOESM3_ESM.xls]

## Sheet: Sheet1
	command line style	comment	default value	limit value	user-adjustable
	-t <string> <string> ...	Mandatory. Target FASTA-type file(s).	-	-	yes
	-q <string> <string> ...	Mandatory. Query FASTA-type file(s).	-	-	yes
	-o <string>	Mandatory. Output file name.	-	-	yes
	-tRAM <int>	CPU-RAM usage for target (M Base).	64	-	yes
	-qRAM <int>	CPU-RAM usage for query (M Base).	64	-	yes
	-tVRAM <int>	GPU-VRAM usage for target (M Base).	64	-	yes
	-qVRAM <int>	GPU-VRAM usage for query (M Base).	2	-	yes
	-lMer <int>	K-mer length.	15	31	yes
	-stride <int>	K-mer stride.	5	-	yes
	-repeat <int>	Upper threshold to cut repeat k-mer.	20	-	yes
	-width <int>	Allowable width length between seeds.	100	-	yes
	-gap <int>	Allowable gap.	8	16	yes
	-numOut <int>	Number of output per query (-1:unlimited)	-1	-	yes
	-local <int>	Alignment type. Local (not 0) or global (0).	0	-	yes
	-device <int>	Device ID.	0	-	yes
	-sleep <int>	Interval sleep time(sec).	0	-	yes
	-cutOff <double>	Cut off E-value (-1:no cut off).	10	-	yes
	-	match point in alignment.	1	-	no
	-	mismatch point in alignment.	-3	-	no
	-	gap open point.	-5	-	no
	-	gap extension point.	-2	-	no
	-	parameter K at calculating E-value.	0.71	-	no
	-	parameter lambda at calculating E-value.	1.37	-	no
