# Supplementary material for: CLAST: CUDA implemented large-scale alignment search tool
Source: BMC Bioinformatics. 2014 Dec 11;15(1):406. doi: 10.1186/s12859-014-0406-y (PMC4271471; doi:10.1186/s12859-014-0406-y)
Supplement: Additional file 4 — Detailed results of the accuracy test. [file 12859_2014_406_MOESM4_ESM.xls]

## Sheet: Sheet1
	tool	option
	BWA	samse -n 100
	BWASW
	bowtie2 global	-f -k 10
	bowtie2 local	-f -k 10 --local
	BLAST	-m 8
	BLAT	-out=blast8
	FR-HIT(local)
	FR-HIT(global)	-g 1
	CLAST(global)
	CLAST(local)	-local 1
