# Supplementary material for: CLAST: CUDA implemented large-scale alignment search tool
Source: BMC Bioinformatics. 2014 Dec 11;15(1):406. doi: 10.1186/s12859-014-0406-y (PMC4271471; doi:10.1186/s12859-014-0406-y)
Supplement: Additional file 5 — Command line parameters for each tool in the simulated metagenomic analysis test. [file 12859_2014_406_MOESM5_ESM.xls]

## Sheet: 100x10000
	bitscore	ssearch x ssearch	ssearch x blast	ssearch x blat	ssearch x clast			blast	blat	clast
	35	221	16	1	4		30	13.1579	2.00831	2.77008
	36	358	37	3	4		40	52.1047	19.2264	20.8191
	37	365	32	3	5		50	85.1033	70.0285	69.1019
	38	280	49	13	16		60	96.361	82.8653	85.3582
	39	220	56	9	11		70	98.4944	88.6781	90.6956
	40	211	91	10	24		80	99.6463	96.4633	97.2591
	41	203	71	7	18		90	99.8715	98.7575	98.886
	42	193	86	16	13		100	99.9335	93.6482	99.5344
	43	170	73	17	18		110	99.9425	87.9563	97.9879
	44	156	85	27	29		120	99.696	99.696	100
	45	167	103	43	45		130	100	100	100
	46	144	85	40	40
	47	172	103	41	45
	48	161	106	63	61
	49	181	113	74	73
	50	268	221	166	173
	51	211	170	106	109
	52	285	171	128	131
	53	238	198	158	153
	54	287	268	206	203
	55	208	182	143	143
	56	274	254	202	205
	57	368	348	298	301
	58	360	282	297	261
	59	307	294	261	260
	60	234	223	185	184
	61	289	270	241	243
	62	405	395	360	362
	63	267	254	214	219
	64	288	270	231	242
	65	382	369	336	339
	66	265	246	217	218
	67	322	312	263	267
	68	319	310	284	282
	69	719	714	561	623
	70	392	384	343	346
	71	384	377	363	364
	72	289	280	258	259
	73	620	613	497	537
	74	220	216	202	202
	75	206	204	190	191
	76	403	399	379	380
	77	294	293	249	273
	78	252	249	231	233
	79	261	256	233	227
	80	382	374	367	371
	81	359	358	335	348
	82	195	195	184	185
	83	582	581	574	572
	84	347	346	325	330
	85	261	260	253	253
	86	262	262	255	254
	87	282	282	268	273
	88	405	405	397	399
	89	318	318	315	315
	90	216	216	212	213
	91	240	240	234	233
	92	246	246	244	244
	93	136	136	136	136
	94	253	252	247	250
	95	365	365	363	362
	96	161	161	161	161
	97	146	144	142	144
	98	146	146	142	141
	99	425	425	424	424
	100	268	268	267	266
	101	779	778	596	773
	102	238	238	233	234
	103	190	190	190	190
	104	259	259	258	257
	105	171	171	171	171
	106	186	185	185	186
	107	430	430	430	430
	108	289	289	289	289
	109	197	197	197	197
	110	389	389	385	389
	111	414	413	336	410
	112	361	361	358	361
	113	225	224	224	218
	114	205	205	205	205
	115	699	699	377	640
	116	115	115	115	115
	117	343	343	343	343
	118	268	268	268	268
	119	460	460	449	460
	120	166	166	166	166
	121	182	179	179	182
	122	148	148	148	148
	123	180	180	180	180
	124	149	149	149	149
	125	143	143	143	143
	126	79	78	78	79
	127	136	136	136	136
	128	93	93	93	93
	129	40	40	40	40
	130	37	37	37	37
	131	53	53	53	53
	132	12	12	12	12
	133	25	25	25	25
	134	48	48	48	48
	135	8	8	8	8
	136	4	4	4	4
	137	3	3	3	3

## Sheet: 800x10000
	bitscore	ssearch x ssearch	ssearch x blast	ssearch x blat	ssearch x clast			blast	blat	clast
	38	47	0	3	3		0	2.41327	1.05581	1.35747
	39	91	1	0	1		50	21.9095	9.71302	7.61589
	40	68	1	0	0		100	53.9797	40.0145	31.6208
	41	70	1	0	0		150	68.717	65.1142	58.8752
	42	58	3	2	2		200	89.6035	88.0561	86.8472
	43	49	1	0	0		250	93.9171	93.2879	91.8721
	44	41	1	0	0		300	92.8858	91.0822	89.98
	45	46	0	0	0		350	94.1504	93.5933	92.6184
	46	50	1	2	2		400	96.5863	97.1888	94.7791
	47	54	0	0	0		450	95.7286	96.2312	96.7337
	48	52	5	0	1		500	95.8564	96.9613	98.895
	49	37	2	0	0		550	97.3154	98.8814	98.2103
	50	36	2	1	1		600	97.6923	99.4872	99.4872
	51	34	3	1	1		650	99.1189	93.6858	99.2658
	52	49	1	0	0		700	96.9484	98.3568	99.5305
	53	49	5	3	4		750	99.4203	99.4203	98.8406
	54	39	5	2	2		800	100	100	99.2424
	55	31	5	1	0		850	100	100	100
	56	50	4	1	1		900	100	100	100
	57	28	2	0	1
	58	43	4	0	1
	59	28	2	0	1
	60	33	3	1	0
	61	42	7	2	3
	62	43	6	4	2
	63	36	7	2	1
	64	44	5	3	3
	65	35	8	2	3
	66	33	5	3	2
	67	38	4	2	1
	68	42	9	1	1
	69	38	5	1	1
	70	31	6	1	1
	71	42	9	4	4
	72	38	7	4	2
	73	30	8	3	3
	74	30	9	2	3
	75	33	13	8	6
	76	41	16	8	2
	77	32	3	5	1
	78	35	12	5	4
	79	34	13	2	5
	80	32	3	2	2
	81	30	3	2	1
	82	49	14	4	3
	83	39	8	4	2
	84	43	11	6	5
	85	39	7	2	2
	86	31	12	2	1
	87	52	18	14	9
	88	38	10	3	4
	89	38	12	7	3
	90	28	11	8	8
	91	32	9	3	3
	92	28	12	4	7
	93	35	13	9	8
	94	38	13	7	5
	95	28	9	5	3
	96	25	10	4	3
	97	26	6	3	2
	98	27	13	7	5
	99	37	15	8	2
	100	25	10	4	3
	101	32	18	8	5
	102	23	11	5	4
	103	19	5	4	1
	104	23	8	6	3
	105	27	7	6	3
	106	34	18	7	5
	107	28	12	10	10
	108	22	12	9	5
	109	31	11	5	4
	110	24	13	11	7
	111	27	9	6	7
	112	32	16	10	7
	113	27	11	5	4
	114	28	16	10	8
	115	23	14	9	6
	116	31	17	12	9
	117	30	12	7	5
	118	29	21	14	15
	119	36	22	13	12
	120	28	12	7	5
	121	32	16	16	7
	122	23	16	9	5
	123	29	19	16	12
	124	15	8	7	4
	125	28	12	11	9
	126	25	12	10	9
	127	35	20	18	13
	128	39	20	15	14
	129	25	15	11	6
	130	24	13	9	8
	131	23	15	12	11
	132	30	21	19	13
	133	21	10	8	7
	134	32	15	14	11
	135	52	16	9	8
	136	20	12	6	7
	137	32	19	17	12
	138	25	19	15	12
	139	30	20	19	12
	140	19	14	10	9
	141	20	12	11	8
	142	27	16	16	13
	143	29	19	13	12
	144	32	20	15	14
	145	20	14	12	10
	146	23	17	14	14
	147	22	13	12	12
	148	50	35	34	31
	149	21	13	7	6
	150	16	10	6	4
	151	29	21	18	14
	152	25	20	15	16
	153	17	5	8	3
	154	19	15	13	12
	155	24	20	15	9
	156	20	12	10	8
	157	29	14	14	12
	158	15	9	7	5
	159	20	16	12	10
	160	24	13	13	12
	161	20	16	15	14
	162	25	22	19	19
	163	32	24	19	17
	164	27	20	17	15
	165	27	14	13	11
	166	26	15	13	11
	167	24	16	10	12
	168	28	18	16	12
	169	24	18	17	17
	170	20	9	11	13
	171	18	10	9	8
	172	26	20	17	16
	173	28	19	21	20
	174	25	19	19	19
	175	17	14	14	12
	176	17	14	10	9
	177	21	15	13	12
	178	22	17	16	13
	179	24	15	18	12
	180	21	19	15	13
	181	26	18	18	17
	182	17	12	12	13
	183	22	14	13	10
	184	28	23	18	16
	185	25	17	17	16
	186	23	20	18	17
	187	18	13	15	15
	188	21	17	16	16
	189	25	10	14	14
	190	22	18	18	17
	191	23	21	19	18
	192	15	9	11	12
	193	18	11	10	12
	194	21	13	16	13
	195	18	9	11	10
	196	23	14	14	12
	197	21	16	20	14
	198	20	14	14	13
	199	42	24	34	35
	200	15	12	11	10
	201	18	12	14	13
	202	22	16	15	15
	203	31	25	24	23
	204	14	8	7	7
	205	32	28	24	22
	206	16	13	14	14
	207	17	15	15	15
	208	16	10	10	9
	209	31	27	23	22
	210	22	22	21	21
	211	17	14	12	12
	212	16	13	15	12
	213	22	16	16	14
	214	37	27	27	27
	215	22	21	21	21
	216	31	28	30	29
	217	25	16	18	17
	218	37	32	30	28
	219	26	21	22	23
	220	38	34	34	34
	221	39	36	34	34
	222	30	23	22	23
	223	33	29	28	27
	224	28	25	25	25
	225	36	32	32	33
	226	45	38	36	37
	227	42	40	40	37
	228	55	53	51	53
	229	52	47	46	47
	230	36	31	31	32
	231	44	41	43	40
	232	51	47	47	49
	233	47	39	40	40
	234	59	53	53	53
	235	64	59	57	58
	236	48	42	42	40
	237	53	50	46	45
	238	67	62	62	64
	239	77	70	68	67
	240	53	49	50	49
	241	63	61	59	58
	242	61	59	58	57
	243	73	70	69	69
	244	101	97	96	94
	245	68	62	61	62
	246	71	70	67	67
	247	51	51	51	50
	248	62	58	57	52
	249	54	49	47	46
	250	70	66	65	63
	251	55	55	55	54
	252	47	43	44	43
	253	61	59	53	57
	254	69	65	65	67
	255	45	44	43	40
	256	48	47	47	47
	257	45	43	43	42
	258	61	56	57	56
	259	40	36	39	37
	260	60	57	56	53
	261	40	38	38	39
	262	49	41	42	40
	263	58	57	56	55
	264	56	56	56	55
	265	25	24	23	21
	266	47	44	41	41
	267	23	21	22	21
	268	30	30	29	29
	269	48	45	46	46
	270	59	59	59	58
	271	61	61	61	60
	272	63	57	57	56
	273	41	41	40	39
	274	20	19	19	17
	275	26	25	25	23
	276	34	29	30	29
	277	22	21	21	20
	278	36	35	34	34
	279	34	27	30	30
	280	28	24	22	23
	281	42	39	39	38
	282	21	18	17	18
	283	32	31	29	29
	284	20	17	17	16
	285	28	28	27	26
	286	36	32	33	32
	287	36	34	33	34
	288	33	33	32	32
	289	19	17	17	17
	290	23	20	21	21
	291	19	16	15	17
	292	36	34	34	33
	293	20	18	17	17
	294	40	39	37	37
	295	20	20	20	20
	296	22	19	20	16
	297	27	24	24	26
	298	19	18	18	17
	299	13	9	11	11
	300	23	21	20	17
	301	29	28	28	27
	302	34	33	34	34
	303	24	22	23	21
	304	31	27	26	28
	305	20	20	20	19
	306	16	12	14	12
	307	23	23	23	23
	308	17	15	15	16
	309	27	24	25	25
	310	12	12	12	12
	311	26	26	26	26
	312	26	26	26	26
	313	27	26	26	25
	314	11	9	8	9
	315	37	37	35	35
	316	16	15	13	14
	317	30	30	29	27
	318	10	10	9	9
	319	20	20	19	19
	320	14	12	14	14
	321	13	8	9	12
	322	22	22	22	20
	323	33	32	31	32
	324	14	14	14	14
	325	20	16	16	18
	326	23	23	22	21
	327	39	33	32	33
	328	23	23	22	22
	329	10	9	10	10
	330	15	15	15	14
	331	19	19	19	19
	332	6	6	5	6
	333	25	25	25	24
	334	17	15	16	16
	335	10	9	9	9
	336	18	17	16	14
	337	24	23	22	21
	338	10	9	8	8
	339	23	23	22	23
	340	30	28	28	26
	341	12	11	8	6
	342	16	15	14	13
	343	15	14	13	14
	344	16	15	14	13
	345	8	6	6	6
	346	10	9	8	8
	347	14	13	13	14
	348	9	8	9	9
	349	31	19	16	15
	350	31	30	30	31
	351	22	22	20	20
	352	16	16	16	16
	353	14	12	12	12
	354	8	8	8	8
	355	16	14	15	15
	356	12	11	11	9
	357	19	15	14	14
	358	10	10	10	10
	359	10	10	10	10
	360	21	21	20	20
	361	18	18	17	16
	362	23	23	22	21
	363	11	9	9	9
	364	12	11	11	12
	365	13	12	11	11
	366	11	11	11	11
	367	16	16	14	15
	368	21	21	21	21
	369	18	16	18	17
	370	13	12	13	6
	371	13	12	12	11
	372	10	7	6	9
	373	26	26	26	26
	374	13	12	12	12
	375	24	23	24	23
	376	6	6	6	6
	377	10	10	10	10
	378	9	7	8	8
	379	10	7	7	10
	380	23	23	23	23
	381	15	13	14	13
	382	13	13	12	11
	383	8	8	8	8
	384	26	24	24	23
	385	6	6	6	5
	386	8	7	7	7
	387	10	10	10	10
	388	8	6	6	8
	389	6	5	5	6
	390	14	13	13	14
	391	14	13	14	14
	392	20	19	19	19
	393	11	10	10	10
	394	15	14	13	13
	395	16	16	16	16
	396	26	26	26	26
	397	6	6	5	6
	398	11	10	11	10
	399	6	6	6	4
	400	4	2	3	3
	401	6	6	6	6
	402	4	4	4	4
	403	7	7	6	6
	404	18	18	18	18
	405	11	11	11	11
	406	7	7	7	7
	407	16	16	16	16
	408	14	14	14	7
	409	9	9	9	8
	410	11	11	11	11
	411	13	12	12	12
	412	10	10	10	9
	413	12	11	12	11
	414	11	10	11	9
	415	6	6	6	5
	416	8	8	8	8
	417	7	6	7	6
	418	5	4	4	5
	419	6	6	6	6
	420	7	7	7	7
	421	14	14	13	13
	422	12	12	12	12
	423	3	3	3	3
	424	10	9	9	9
	425	13	13	13	13
	426	4	4	4	4
	427	12	12	12	12
	428	6	6	6	6
	429	12	12	12	11
	430	11	10	11	10
	431	5	4	5	4
	432	3	2	2	2
	433	5	5	5	5
	434	20	20	20	20
	435	23	23	23	23
	436	6	6	6	6
	437	3	3	3	3
	438	12	12	12	12
	439	16	16	15	15
	440	17	17	16	17
	441	6	6	6	6
	442	9	8	8	9
	443	3	2	2	3
	444	4	4	4	4
	445	14	13	13	13
	446	20	19	20	20
	447	16	15	15	16
	448	22	21	21	21
	449	5	5	5	5
	450	12	11	7	11
	451	15	15	15	13
	452	5	5	5	5
	453	12	11	11	11
	454	8	8	8	8
	455	10	9	9	6
	456	10	9	9	9
	457	8	7	8	8
	458	7	6	7	7
	459	2	2	2	2
	460	20	17	20	19
	461	7	7	7	7
	462	9	9	8	9
	463	11	11	11	11
	464	18	18	18	18
	465	12	12	12	12
	466	2	2	2	2
	467	10	10	10	10
	468	3	3	3	3
	469	5	5	5	5
	470	4	4	4	4
	471	16	13	14	16
	472	8	8	8	8
	473	6	6	5	6
	474	15	15	15	15
	475	8	7	7	8
	476	17	17	17	17
	477	8	8	8	8
	478	7	7	7	6
	479	5	4	4	4
	480	8	8	8	8
	481	8	7	7	7
	482	4	4	4	4
	483	5	5	5	5
	484	3	3	3	3
	485	8	8	8	8
	486	2	2	2	2
	487	8	8	8	8
	488	6	6	6	6
	489	6	6	6	6
	490	3	3	3	3
	491	2	2	2	2
	492	6	6	6	6
	493	22	20	22	22
	494	2	2	2	2
	495	7	7	7	7
	496	6	6	6	6
	497	4	4	4	4
	498	3	3	3	3
	499	5	5	5	5
	500	8	8	8	8
	501	10	10	10	10
	502	3	3	3	2
	503	2	2	2	2
	504	4	4	4	4
	505	13	6	7	13
	506	8	8	8	8
	507	16	16	16	16
	508	9	9	9	9
	509	14	14	14	14
	510	21	20	21	21
	511	6	6	6	6
	512	7	7	7	7
	513	9	9	9	9
	514	2	2	2	2
	515	6	6	6	6
	516	7	6	6	6
	517	18	17	17	17
	518	3	3	3	3
	519	7	7	7	7
	520	1	1	1	1
	521	14	14	14	14
	522	4	3	4	4
	523	7	7	7	7
	524	1	1	1	1
	525	3	2	3	3
	526	3	3	3	3
	527	12	11	12	12
	528	1	1	1	1
	529	2	2	2	2
	530	10	10	10	10
	531	21	21	21	21
	532	9	9	9	9
	533	3	3	3	3
	534	3	3	3	3
	535	2	2	2	2
	536	9	9	9	9
	537	9	9	9	9
	538	4	4	4	4
	539	3	3	3	3
	540	3	3	3	3
	541	4	4	4	4
	542	13	11	11	13
	543	5	5	5	5
	544	7	7	7	7
	545	7	7	7	6
	546	1	1	1	1
	547	13	13	13	13
	548	3	3	3	3
	549	12	12	11	12
	550	4	4	4	4
	551	8	8	8	8
	552	27	27	27	27
	553	5	5	5	4
	554	11	10	11	11
	555	2	2	2	2
	556	8	7	8	8
	557	4	3	3	4
	558	10	10	10	10
	559	8	8	8	8
	560	9	9	9	9
	561	6	5	6	6
	562	4	4	4	4
	563	4	4	4	4
	564	14	14	14	14
	565	6	6	6	6
	566	8	7	7	7
	567	5	5	5	5
	568	25	25	25	25
	569	16	15	15	15
	570	1	1	1	1
	571	20	19	19	19
	572	11	11	11	11
	573	7	7	7	7
	574	1	1	1	1
	575	6	6	6	6
	576	6	6	6	6
	577	5	2	5	5
	578	1	1	1	1
	579	10	10	10	10
	580	5	5	5	5
	581	1	1	1	1
	582	9	9	9	9
	583	14	14	14	14
	584	1	1	1	1
	585	9	9	9	9
	586	5	5	5	5
	587	18	18	18	18
	588	16	16	16	16
	589	3	3	3	3
	590	17	17	17	17
	591	4	4	4	4
	592	13	12	13	13
	593	11	11	11	11
	594	15	15	15	15
	595	6	6	6	6
	596	16	15	15	14
	597	7	7	7	6
	598	17	17	17	16
	599	8	8	8	8
	600	14	13	14	14
	601	6	6	6	6
	602	11	11	11	11
	603	9	9	9	9
	604	12	12	12	12
	605	12	11	12	12
	606	19	18	19	19
	607	5	5	5	5
	608	14	14	14	14
	609	1	1	1	1
	610	2	2	2	2
	611	5	5	5	5
	612	6	6	6	6
	613	24	24	24	24
	615	2	2	2	2
	616	5	4	5	5
	617	4	4	4	4
	618	17	17	17	17
	619	6	6	6	6
	620	1	1	1	1
	621	3	3	3	3
	622	14	14	14	14
	623	7	6	7	7
	624	1	1	1	1
	625	11	11	11	11
	626	5	4	4	5
	627	10	10	10	10
	628	3	3	3	3
	629	2	2	2	2
	630	6	6	6	6
	631	2	2	2	2
	632	12	11	12	12
	633	14	14	14	14
	634	3	2	3	2
	635	22	22	22	22
	636	9	9	9	8
	637	7	6	6	7
	638	12	12	12	12
	639	7	7	7	7
	640	9	9	9	9
	642	9	9	9	9
	643	9	9	9	9
	645	2	2	2	2
	646	10	10	10	10
	647	11	11	11	11
	648	4	4	4	4
	649	11	11	11	11
	650	10	10	10	10
	651	6	6	6	6
	652	12	12	12	12
	653	7	7	7	7
	654	1	1	1	1
	655	10	10	10	10
	656	8	8	8	8
	657	269	269	231	269
	658	5	5	5	5
	659	6	6	6	6
	660	2	2	2	2
	661	7	7	7	7
	662	7	7	7	7
	663	5	5	5	5
	664	4	4	4	4
	665	6	5	5	6
	666	1	1	1	1
	667	64	64	64	64
	668	4	4	4	4
	669	2	2	2	2
	670	7	7	7	7
	671	4	4	4	4
	672	7	6	7	7
	673	24	24	24	24
	674	6	6	6	6
	675	9	9	9	9
	676	3	3	3	3
	677	1	1	1	1
	678	2	2	2	2
	679	10	10	10	10
	680	3	3	3	3
	681	6	6	6	6
	682	6	6	6	6
	683	3	3	3	3
	684	44	44	44	43
	685	5	5	5	5
	686	4	4	4	4
	687	16	16	16	16
	688	6	6	6	6
	689	2	2	2	2
	690	7	7	7	7
	691	2	2	2	2
	692	4	4	4	4
	693	6	6	6	6
	694	10	10	10	10
	695	10	10	10	10
	696	25	21	21	21
	698	3	3	3	3
	699	10	10	10	10
	700	8	8	8	8
	701	6	5	6	6
	702	7	7	7	7
	703	2	2	2	2
	704	12	12	12	12
	705	3	3	3	3
	706	8	8	8	8
	707	7	7	7	7
	708	7	7	7	7
	709	6	6	6	6
	710	6	6	6	6
	711	15	14	14	15
	712	23	23	23	23
	713	6	6	6	6
	714	12	12	12	12
	716	1	1	1	1
	717	2	2	2	2
	718	11	11	11	11
	719	4	4	4	4
	720	10	10	10	10
	721	18	18	18	18
	722	8	8	8	8
	723	12	12	12	11
	724	12	12	12	12
	726	1	1	1	1
	727	16	15	15	16
	728	17	16	17	16
	729	3	3	3	3
	730	2	2	2	2
	731	12	12	12	12
	732	3	3	3	3
	733	9	8	8	9
	734	20	20	20	20
	735	4	4	4	4
	736	1	1	1	1
	737	18	18	18	18
	738	9	9	9	9
	739	5	5	5	5
	740	8	8	8	8
	741	9	9	9	9
	742	20	20	20	20
	743	1	1	1	1
	744	10	9	10	10
	745	10	7	10	10
	746	14	10	10	14
	747	4	4	4	4
	748	7	7	7	7
	749	17	17	17	17
	750	4	4	4	4
	752	13	13	13	13
	753	10	10	10	10
	754	1	1	1	1
	755	2	2	2	2
	756	5	5	5	5
	757	3	3	3	3
	758	2	2	2	2
	759	6	6	6	6
	760	13	13	13	13
	761	1	1	1	1
	762	20	20	20	20
	763	2	2	2	2
	764	3	3	3	3
	765	8	7	7	8
	766	3	3	3	3
	767	1	1	1	1
	768	2	2	2	2
	769	10	10	10	10
	770	24	24	24	24
	771	3	3	3	2
	772	2	2	2	2
	773	13	13	13	13
	774	13	13	13	13
	775	7	7	7	6
	776	4	4	4	4
	778	1	1	1	1
	779	6	6	6	6
	780	4	4	4	4
	781	2	2	2	2
	782	11	11	11	11
	783	2	2	2	2
	785	3	3	3	3
	786	8	8	8	8
	787	6	6	6	6
	788	1	1	1	1
	789	2	2	2	2
	790	1	1	1	1
	791	9	9	9	9
	792	7	7	7	7
	793	49	49	49	47
	795	49	49	49	49
	796	1	1	1	1
	797	3	3	3	3
	799	5	4	4	5
	800	3	3	3	3
	801	4	4	4	4
	802	5	5	5	5
	803	4	4	4	4
	805	16	16	16	16
	806	4	4	4	4
	807	8	8	8	8
	809	1	1	1	1
	810	7	7	7	7
	811	2	2	2	2
	812	4	4	4	4
	813	3	3	3	3
	814	2	2	2	2
	815	25	25	25	25
	819	7	7	7	7
	820	1	1	1	1
	821	2	2	2	2
	822	1	1	1	1
	824	3	3	3	3
	825	2	2	2	2
	826	7	7	7	7
	829	8	8	8	7
	832	3	3	3	3
	836	8	8	8	8
	840	2	2	2	2
	854	5	5	5	5
	856	2	2	2	2
	857	8	8	8	8
	860	12	12	12	12
	861	7	7	7	7
	871	7	7	7	7
	882	1	1	1	1
	884	3	3	3	3
	888	4	4	4	4
	895	2	2	2	2
	910	2	2	2	2
	919	1	1	1	1
