# Supplementary material for: CLAST: CUDA implemented large-scale alignment search tool
Source: BMC Bioinformatics. 2014 Dec 11;15(1):406. doi: 10.1186/s12859-014-0406-y (PMC4271471; doi:10.1186/s12859-014-0406-y)
Supplement: Additional file 6 — Detailed results of the simulated metagenomic analysis test. [file 12859_2014_406_MOESM6_ESM.xls]

## Sheet: Sheet1
	100base
		total reported hits	correct genus assignments	CGA ratio (%)
	BWA	36022	35320	98.0512
	BWASW	-	-	-
	Bowtie2(global)	42538	41051	96.5043
	Bowtie2(local)	56665	46292	81.6942
	BLAST	99679	53662	53.8348
	BLAT	53780	47067	87.5177
	Fr-hit global	54628	48742	89.2253
	Fr-hit local	75576	53076	70.2286
	CLAST global	50631	46354	91.5526
	CLAST local	75815	48104	63.4492
	800base
		total reported hits	correct genus assignments	CGA ratio (%)
	BWA	-	-	-
	BWASW	56454	46404	82.1979
	Bowtie2(global)	40735	39736	97.5476
	Bowtie2(local)	64566	53148	82.3158
	BLAST	99993	60931	60.9353
	BLAT	78698	58040	73.7503
	Fr-hit global	48365	45716	94.5229
	Fr-hit local	89274	60614	67.8966
	CLAST global	58795	52449	89.2066
	CLAST local	99096	57950	58.4786
