# Supplementary material for: CLAST: CUDA implemented large-scale alignment search tool
Source: BMC Bioinformatics. 2014 Dec 11;15(1):406. doi: 10.1186/s12859-014-0406-y (PMC4271471; doi:10.1186/s12859-014-0406-y)
Supplement: Additional file 7 — Detailed results of the simulated metagenomic analysis test with changing threshold values. [file 12859_2014_406_MOESM7_ESM.xls]

## Sheet: 100
	100 base test		(total)
		no threshold	0.8	0.85	0.9	0.95
	blast	99679	60066	57213	49362	39686
	blat	53780	51423	50598	48005	40516
	clast(global)	50631	50594	48183	43978	38308
	clast(local)	75815	51979	51494	48198	40239
	Bowtie 2(global)	42538	-	-	-	-
	Bowtie 2(local)	56665	-	-	-	-
	100 base test		(genus match)
		no threshold	0.8	0.85	0.9	0.95
	blast	53662	50664	49226	44743	38237
	blat	47067	46273	45997	44488	38998
	clast(global)	46354	46322	45133	42271	37539
	clast(local)	48104	46641	46434	44475	38770
	Bowtie 2(global)	41051	-	-	-	-
	Bowtie 2(local)	46292	-	-	-	-

## Sheet: 800
	800 base test		(total)
		no threshold	0.8	0.85	0.9	0.95
	blast	99993	53365	47683	41885	35686
	blat	78698	52088	47932	43091	36948
	clast(global)	58795	48252	44201	39972	34922
	clast(local)	99096	54451	48889	42978	36644
	Bowtie 2(global)	40735	-	-	-	-
	Bowtie 2(local)	64566	-	-	-	-
	800 base test		(genus match)
		no threshold	0.8	0.85	0.9	0.95
	blast	60931	48799	45166	40632	35028
	blat	58040	48075	45508	41751	36221
	clast(global)	52449	45643	42621	39012	34347
	clast(local)	57950	49826	46300	41695	35968
	Bowtie 2(global)	39736	-	-	-	-
	Bowtie 2(local)	53148	-	-	-	-
