# Supplementary material for: CLAST: CUDA implemented large-scale alignment search tool
Source: BMC Bioinformatics. 2014 Dec 11;15(1):406. doi: 10.1186/s12859-014-0406-y (PMC4271471; doi:10.1186/s12859-014-0406-y)
Supplement: Additional file 8 — Specifications of the tools used in the simulated metagenomic analysis test. (*) BWA/BWA-SW 0.5.9 was used in this study; however, more recent BWA algorithms (since 0.6.x) can now utilize genomes >4 GB [24]. [file 12859_2014_406_MOESM8_ESM.xls]

## Sheet: Sheet1
		approximate max host memory usage in simulated metagenomic analysis test	limit of total size of reserence sequence	alignment type (global / local)	database preprocessing time in simulated metagenomic analysis test (sec)
	CLAST	1.8GB	unlimited	selectable	0
	BLAST	1.1GB	unlimited	local only	89.3
	BLAT	2.5GB + 2.5GB + 0.86GB	4GB	local only	0
	FR-HIT	13GB	unlimited	selectable	0
	Bowtie 2	2.2GB + 2.2GB + 0.74GB	4GB	selectable	5731 + 4801 + 970
	BWA (aln) / BWA-SW	1.4GB + 1.4GB + 0.50GB / 2.3GB+2.3GB+0.77GB	4GB (*)	global (BWA) / local (BWA-SW)	1613 + 1810.7 + 606.5
