# Supplementary material for: CLAST: CUDA implemented large-scale alignment search tool
Source: BMC Bioinformatics. 2014 Dec 11;15(1):406. doi: 10.1186/s12859-014-0406-y (PMC4271471; doi:10.1186/s12859-014-0406-y)
Supplement: Additional file 9 — Source code of the CLAST tool. [file 12859_2014_406_MOESM9_ESM.zip]

Archive with 1 entries (1 files):
- 1299087568131800_add9.tgz
